# Supplementary material for: A deliberative public engagement study on heritable human genome editing among South Africans: Study results
Source: PLoS One. 2022 Nov 28;17(11):e0275372. doi: 10.1371/journal.pone.0275372 (PMC9704621; doi:10.1371/journal.pone.0275372)
Supplement: S1 Data — (XLSX) [file pone.0275372.s002.xlsx]

## Sheet: original
	Ist time													2nd time													3rd time
Respondent number	1. prevent the child being born with a serious heritable disease like sickle cell anaemia, muscular dystrophy, or Alzheimer’s.	2. prevent the child being born with a less serious heritable disease, like asthma, or eczema.	3. prevent the child being born with a disability like deafness or blindness.	4. prevent the child being born with albinism.	5. prevent the child being born with Down’s syndrome.	6. make the child immune to contracting a serious disease like TB during the child’s life.	7. make the child immune to contracting a serious, but mostly preventable disease like HIV/Aids during the child’s life.	8. make the child immune to contracting Covid-19 during the child’s life.	9. make the child immune to contracting an illness like the flu or a common cold during the child’s life.	10. influence talents, such as how intelligent or athletic the child will be.	11. influence personality traits, such as how aggressive or cooperative the child will be.	12. influence the sexual orientation of the child.	13. determine aesthetic characteristics, such as the child’s skin tone (to be lighter or darker) or the child’s eye colour.	1. prevent the child being born with a serious heritable disease like sickle cell anaemia, muscular dystrophy, or Alzheimer’s.	2. prevent the child being born with a less serious heritable disease, like asthma, or eczema.	3. prevent the child being born with a disability like deafness or blindness.	4. prevent the child being born with albinism.	5. prevent the child being born with Down’s syndrome.	6. make the child immune to contracting a serious disease like TB during the child’s life.	7. make the child immune to contracting a serious, but mostly preventable disease like HIV/Aids during the child’s life.	8. make the child immune to contracting Covid-19 during the child’s life.	9. make the child immune to contracting an illness like the flu or a common cold during the child’s life.	10. influence talents, such as how intelligent or athletic the child will be.	11. influence personality traits, such as how aggressive or cooperative the child will be.	12. influence the sexual orientation of the child.	13. determine aesthetic characteristics, such as the child’s skin tone (to be lighter or darker) or the child’s eye colour.	1. prevent the child being born with a serious heritable disease like sickle cell anaemia, muscular dystrophy, or Alzheimer’s.	2. prevent the child being born with a less serious heritable disease, like asthma, or eczema.	3. prevent the child being born with a disability like deafness or blindness.	4. prevent the child being born with albinism.	5. prevent the child being born with Down’s syndrome.	6. make the child immune to contracting a serious disease like TB during the child’s life.	7. make the child immune to contracting a serious, but mostly preventable disease like HIV/Aids during the child’s life.	8. make the child immune to contracting Covid-19 during the child’s life.	9. make the child immune to contracting an illness like the flu or a common cold during the child’s life.	10. influence talents, such as how intelligent or athletic the child will be.	11. influence personality traits, such as how aggressive or cooperative the child will be.	12. influence the sexual orientation of the child.	13. determine aesthetic characteristics, such as the child’s skin tone (to be lighter or darker) or the child’s eye colour.
1	2	2	2	2	2	3	3	3	3	3	3	3	3	1	1	1	1	1	2	2	3	3	2	3	3	3	1	2	1	2	1	2	2	3	3	2	3	3	3
2	1	2	1	2	1	1	2	2	2	3	3	3	3	1	2	1	2	1	1	1	3	3	3	2	3	3	1	2	1	2	1	1	1	2	2	3	2	3	3
3	1	2	2	2	2	2	2	2	2	3	3	3	3	1	2	2	3	2	2	2	2	3	3	3	2	3	1	2	2	3	2	1	1	3	3	3	3	2	2
4	1	2	1	2	1	2	2	1	3	3	3	3	3	1	2	2	2	2	1	1	1	3	2	3	3	3	1	2	1	2	1	2	2	2	2	3	3	2	3
5	2	2	2	3	2	3	3	3	3	3	3	3	3	1	1	1	3	1	3	3	3	3	2	3	3	3	1	2	1	3	1	2	3	3	3	1	3	3	3
6	2	2	2	2	2	2	2	2	2	3	3	3	3	2	2	2	2	2	1	1	1	1	3	3	3	3	1	2	2	2	2	1	1	1	1	3	3	3	3
7	1	2	1	2	2	2	1	1	2	2	3	3	3	1	2	1	2	1	1	1	1	1	2	3	3	3	1	2	1	2	1	1	1	2	1	2	3	3	3
8	1	1	1	1	1	1	1	1	2	3	3	3	3						2	1	2	2	3	3	3	3	1	2	1	2	1	2	1	1	2	3	3	3	3
9	2	3	1	2	2	3	1	1	3	3	2	3	3	2	2	2	2	2	1	1	2	3	3	3	3	3	1	1	1	2	1	1	1	3	3	3	3	3	3
10	1	2	1	3	2	2	2	2	3	3	3	3	3	1	2	1	2	2	2	2	3	3	2	3	3	3	1	2	2	2	2	2	3	3	3	2	2	3	3
11	1	2	2	3	2	3	2	2	3	3	3	3	3	1	2	1	2	1	1	2	1	2	3	3	3	3	1	2	1	2	1	1	1	1	2	3	3	3	3
12	1	1	1	2	2	1	1	1	3	3	2	3	3	1	1	1	2	1	1	1	1	2	3	3	3	3	1	2	1	1	1	1	1	1	1	3	3	3	2
13	1	2	1	2	1	1	1	1	1	1	3	3	2	1	1	2	2	3	1	1	1	3	3	2	3	3	1	1	1	1	2	1	1	1	3	2	2	1	2
14	2	2	2	2	2	2	2	2	2	2	3	3	3	2	2	2	2	2	3	3	3	3	1	1	1	2	3	3	3	3	3	3	3	3	3	3	3	3	3
15	1	3	1	1	1	1	1	1	1	1	3	3	2	1	1	1	2	1	1	1	1	2	3	3	3	3	1	1	1	1	1	1	1	1	1	1	1	1	1
16	2	2	2	3	2	3	3	3	3	3	3	3	3	1	2	1	2	1	2	1	2	3	2	1	1	1	1	2	1	2	1	2	2	3	3	3	2	3	3
17	1	2	1	2	1	1	1	1	2	2	2	3	3	1	2	1	1	1	1	2	1	3	3	2	3	3	1	2	1	1	1	2	3	1	3	3	3	3	3
18	1	2	1	2	1	3	3	3	3	2	3	3	3	2	2	2	2	2	2	3	3	3	2	3	3	3	2	2	2	2	2	3	3	3	3	2	3	3	3
19	1	2	1	1	1	2	2	2	3	3	3	3	3	1	1	1	1	1	1	1	3	3	3	3	3	3	1	1	1	1	1	1	1	3	3	3	3	3	3
20	1	1	1	2	2	1	1	1	2	1	1	2	1	1	1	1	2	1	1	1	1	3	1	1	3	3	1	2	1	2	1	2	2	1	3	2	2	3	3
21	1	1	1	1	1	1	1	1	1	1	1	2	2	1	1	1	1	1	1	1	1	1	2	2	3	3	1	1	1	1	1	1	1	1	1	2	2	3	3
22	1	1	1	2	1	1	1	1	1	3	3	3	3	1	1	1	1	1	1	1	1	1	3	3	3	3	1	1	1	1	1	1	1	1	1	3	3	3	3
23	2	2	1	1	2	2	2	1	2	3	3	3	3	1	1	1	1	1	1	1	1	2	2	3	3	3	1	2	1	2	1	2	2	3	2	3	2	3	3
24	1	1	1	2	1	1	1	1	2	3	3	3	3	1	2	1	2	1	1	1	1	2	3	3	3	3	1	1	1	2	1	1	1	1	2	3	3	3	3
25	2	2	2	2	2	3	3	3	3	3	3	3	3	1	2	3	3	1	1	2	3	3	3	3	3	3	1	2	3	3	1	2	2	3	3	3	3	3	3
26	2	2	2	2	2	2	3	3	3	2	3	3	3	2	2	2	2	2	1	1	1	1	2	3	3	3	1	1	1	2	1	1	1	1	1	3	3	3	3
27	1	2	1	1	1	2	2	1	3	3	3	3	3	1	2	1	1	1	1	1	1	2	3	3	3	3	1	1	1	1	1	1	1	1	2	3	3	3	3
28	1	1	1	2	1	1	1	2	2	2	3	2	3	1	1	1	2	1	1	1	2	2					1	1	1	2	1	1	1	3	3	1	3	2	3
29	3	3	3	3	3	3	3	3	3	3	3	3	3	1	2	1	1	1	1	1	1	1	3	3	3	3	1	1	1	2	1	1	2	2	3	3	3	3	3
	1=yes
	2=yes with conditions
	3=no
